# Supplementary material for: Psychological Status of Men Who Have Sex with Men during COVID-19: An Online Cross-Sectional Study in Western China
Source: Int J Environ Res Public Health. 2023 Jan 11;20(2):1333. doi: 10.3390/ijerph20021333 (PMC9858883; doi:10.3390/ijerph20021333)
Supplement: Supplementary file 1 [file ijerph-20-01333-s001.zip]

Archive with 1 entries (1 files):
- ijerph-2093681-supplementary.pdf
